# Supplementary material for: Synergistic Effect of Metal Oxide and Carbon Nanoparticles on the Thermal and Mechanical Properties of Polyimide Composite Films
Source: Polymers (Basel). 2023 May 13;15(10):2298. doi: 10.3390/polym15102298 (PMC10223102; doi:10.3390/polym15102298)
Supplement: Supplementary file 1 [file polymers-15-02298-s001.zip]

Archive with 1 entries (1 files):
- polymers-2392533-supplementary.pdf
